# Supplementary material for: 4-PBA Attenuates Fat Accumulation in Cultured Spotted Seabass Fed High-Fat-Diet via Regulating Endoplasmic Reticulum Stress
Source: Metabolites. 2022 Nov 30;12(12):1197. doi: 10.3390/metabo12121197 (PMC9784988; doi:10.3390/metabo12121197)
Supplement: Supplementary file 1 [file metabolites-12-01197-s001.zip]

Archive with 1 entries (1 files):
- metabolites-1978859-supplementary.pdf
